# Supplementary material for: Distinct Schistosoma mansoni-Specific Immunoglobulin Subclasses Are Induced by Different Schistosoma mansoni Stages—A Tool to Decipher Schistosoma mansoni Infection Stages
Source: Pathogens. 2021 Dec 24;11(1):19. doi: 10.3390/pathogens11010019 (PMC8778779; doi:10.3390/pathogens11010019)
Supplement: Supplementary file 1 [file pathogens-11-00019-s001.zip]

Archive with 1 entries (1 files):
- pathogens-1438015-supplementary.pdf
